# Supplementary material for: The Effect of Substrate on Water Quality in Ornamental Fish Tanks
Source: Animals (Basel). 2022 Oct 5;12(19):2679. doi: 10.3390/ani12192679 (PMC9558538; doi:10.3390/ani12192679)
Supplement: Supplementary file 1 [file animals-12-02679-s001.zip]

Archive with 1 entries (1 files):
- animals-1934968-supplementary.pdf
